# Supplementary material for: Alterations of Rice (Oryza sativa L.) DNA Methylation Patterns Associated with Gene Expression in Response to Rice Black Streaked Dwarf Virus
Source: Int J Mol Sci. 2020 Aug 11;21(16):5753. doi: 10.3390/ijms21165753 (PMC7570085; doi:10.3390/ijms21165753)
Supplement: Supplementary file 1 [file ijms-21-05753-s001.zip]

Archive with 6 entries (6 files):
- Supplementary_Data 1.xlsx
- Supplementary_Data 2.xlsx
- Supplementary_Material 1.pdf
- Supplementary_Material1.pdf
- Supplementary_Material2.xlsx
- Supplementary_Material3.xlsx
