# Supplementary material for: Alterations of Rice (Oryza sativa L.) DNA Methylation Patterns Associated with Gene Expression in Response to Rice Black Streaked Dwarf Virus
Source: Int J Mol Sci. 2020 Aug 11;21(16):5753. doi: 10.3390/ijms21165753 (PMC7570085; doi:10.3390/ijms21165753)
Supplement: Supplementary file 1 [file ijms-21-05753-s001.zip › Supplementary_Data 2.xlsx]

## Sheet: Up-down
Support for Figure 4
Overlap gene(up-down)	Gene annotation	GO	KEGG	RB.Promoter methylation(mean,%)	Mock.Promoter methylation(mean,%)	Fold_Change(Promoter methylation)	P value(Promoter methylation)	Fold_Change(Expression)	P value(Expression)	pearson	pvalue
LOC_Os10g21190	expressed protein	NA	NA	19.1067	15.2267	1.25482	0.0090815	0.0184435	4.35398e-05	-0.93544	0.0061174
LOC_Os06g17970	NBS-LRR disease resistance protein, putative, expressed	GO:0005524(ATP binding);GO:0006952(defense response);GO:0043531(ADP binding)	ko04626(Plant-pathogen interaction)	30.5167	23.88	1.27792	0.0088384	0.0211304	0.0304194	-0.926424	0.00792105
LOC_Os07g48570	expressed protein	GO:0003677(DNA binding);GO:0003700(transcription factor activity, sequence-specific DNA binding);GO:0005515(protein binding);GO:0005634(nucleus);GO:0006351(transcription, DNA-templated);GO:0006355(regulation of transcription, DNA-templated);GO:0009908(flower development);GO:0046872(metal ion binding);GO:0048510(regulation of timing of transition from vegetative to reproductive phase)	ko04712(Circadian rhythm - plant)	1.23	0.803333	1.53112	0.041657	0.0486345	0.00223383	-0.823267	0.0440919
LOC_Os07g33350	hsp20/alpha crystallin family protein, putative, expressed	GO:0009408(response to heat)	ko04141(Protein processing in endoplasmic reticulum)	30.97	26.9267	1.15016	0.044041	0.0602734	0.0163298	0.105972	0.841636
LOC_Os04g39190	cell division protease ftsH homolog 4, putative, expressed	GO:0004176(ATP-dependent peptidase activity);GO:0005739(mitochondrion);GO:0006508(proteolysis);GO:0008237(metallopeptidase activity);GO:0009941(chloroplast envelope)	ko04141(Protein processing in endoplasmic reticulum)	43.7133	37.3767	1.16954	0.038563	0.0906536	0.0211333	-0.458835	0.360047
LOC_Os07g09580	aminoacyl-tRNA synthetase, putative, expressed	GO:0004004(ATP-dependent RNA helicase activity);GO:0010501(RNA secondary structure unwinding)	NA	20.0333	16.1633	1.23943	0.045598	0.151567	0.0101453	0.244931	0.63995
LOC_Os10g22560	peptide transporter PTR2, putative, expressed	GO:0000325(plant-type vacuole);GO:0005215(transporter activity);GO:0005773(vacuole);GO:0005774(vacuolar membrane);GO:0005794(Golgi apparatus);GO:0005886(plasma membrane);GO:0009705(plant-type vacuole membrane);GO:0015031(protein transport);GO:0015112(nitrate transmembrane transporter activity);GO:0015197(peptide transporter activity);GO:0015334(high-affinity oligopeptide transporter activity);GO:…	NA	19.4533	15.44	1.25993	0.0039553	0.177862	0.0428848	-0.152344	0.773251
LOC_Os12g42980	cysteine synthase, putative, expressed	GO:0004124(cysteine synthase activity);GO:0005737(cytoplasm);GO:0006535(cysteine biosynthetic process from serine);GO:0030170(pyridoxal phosphate binding)	ko01200(Carbon metabolism);ko01230(Biosynthesis of amino acids);ko00920(Sulfur metabolism);ko00270(Cysteine and methionine metabolism)	12.5733	9.10667	1.38067	0.04152	0.186695	0.0363678	-0.381201	0.455896
LOC_Os08g24360	expressed protein	GO:0003677(DNA binding);GO:0005634(nucleus);GO:0005694(chromosome);GO:0005737(cytoplasm);GO:0006260(DNA replication);GO:0006284(base-excision repair);GO:0006302(double-strand break repair);GO:0006310(DNA recombination);GO:0009378(four-way junction helicase activity);GO:0032508(DNA duplex unwinding);GO:0043140(ATP-dependent 3'-5' DNA helicase activity)	NA	49.3033	42.7133	1.15428	0.029283	0.196347	0.030895	0.132197	0.802859
LOC_Os05g43920	auxin response factor 14, putative, expressed	GO:0003677(DNA binding);GO:0003700(transcription factor activity, sequence-specific DNA binding);GO:0005634(nucleus);GO:0006351(transcription, DNA-templated);GO:0006355(regulation of transcription, DNA-templated);GO:0009733(response to auxin);GO:0009734(auxin-activated signaling pathway);GO:0009850(auxin metabolic process);GO:0010050(vegetative phase change);GO:0010158(abaxial cell fate specifica…	ko04075(Plant hormone signal transduction)	18.0833	13.56	1.33358	0.0027362	0.216826	0.011537	-0.236208	0.652278
LOC_Os01g37760	glutamate dehydrogenase protein, putative, expressed	GO:0005737(cytoplasm);GO:0006520(cellular amino acid metabolic process);GO:0016491(oxidoreductase activity);GO:0055114(oxidation-reduction process)	ko00910(Nitrogen metabolism);ko00250(Alanine, aspartate and glutamate metabolism);ko00220(Arginine biosynthesis)	32.38	26.18	1.23682	0.0069202	0.219288	0.0438633	0.299498	0.564185
LOC_Os01g45620	CGMC_MAPKCMGC_2.5 - CGMC includes CDA, MAPK, GSK3, and CLKC kinases, expressed	GO:0000302(response to reactive oxygen species);GO:0004707(MAP kinase activity);GO:0005516(calmodulin binding);GO:0005524(ATP binding);GO:0005634(nucleus);GO:0005886(plasma membrane);GO:0007165(signal transduction);GO:0009611(response to wounding);GO:0009753(response to jasmonic acid);GO:0042542(response to hydrogen peroxide)	ko04075(Plant hormone signal transduction)	2.60333	2.04	1.27614	0.0105569	0.237547	0.0185224	-0.26441	0.612628
LOC_Os03g47610	thiamine biosynthesis protein thiC, putative, expressed	GO:0003824(catalytic activity);GO:0009228(thiamine biosynthetic process);GO:0009229(thiamine diphosphate biosynthetic process);GO:0009507(chloroplast);GO:0009536(plastid);GO:0009570(chloroplast stroma);GO:0010266(response to vitamin B1);GO:0016045(detection of bacterium);GO:0016829(lyase activity);GO:0046872(metal ion binding);GO:0051536(iron-sulfur cluster binding);GO:0051539(4 iron, 4 sulfur cl…	ko00730(Thiamine metabolism)	23.71	17.1533	1.38224	0.047177	0.253442	0.00712881	-0.859643	0.0281675
LOC_Os06g07960	cystathionine gamma-synthase, putative, expressed	GO:0004121(cystathionine beta-lyase activity);GO:0009507(chloroplast);GO:0009570(chloroplast stroma);GO:0016829(lyase activity);GO:0019279(L-methionine biosynthetic process from L-homoserine via cystathionine);GO:0030170(pyridoxal phosphate binding)	ko01230(Biosynthesis of amino acids);ko00270(Cysteine and methionine metabolism);ko00450(Selenocompound metabolism)	5.80333	4.58667	1.26526	0.040941	0.25471	0.0477505	-0.535155	0.2739
LOC_Os03g22830	zinc finger, C3HC4 type domain containing protein, expressed	GO:0000209(protein polyubiquitination);GO:0042787(protein ubiquitination involved in ubiquitin-dependent protein catabolic process);GO:0043161(proteasome-mediated ubiquitin-dependent protein catabolic process);GO:0061630(ubiquitin protein ligase activity)	ko03013(RNA transport)	19.45	12.51	1.55476	0.0081398	0.266159	0.0177843	0.14034	0.790872
LOC_Os08g24390	expressed protein	GO:0003674(molecular_function);GO:0008150(biological_process);GO:0009507(chloroplast)	NA	53.8667	47.1967	1.14132	0.046938	0.278177	0.00221053	-0.411709	0.41733
LOC_Os09g04890	histone-lysine N-methyltransferase, H3 lysine-4 specific ATX1, putative, expressed	GO:0003677(DNA binding);GO:0005634(nucleus);GO:0006355(regulation of transcription, DNA-templated);GO:0008270(zinc ion binding);GO:0042800(histone methyltransferase activity (H3-K4 specific));GO:0051568(histone H3-K4 methylation)	ko00310(Lysine degradation)	22.6467	17.73	1.27731	0.0046013	0.303965	0.00156879	0.249268	0.633842
LOC_Os01g68700	BHLH transcription factor, putative, expressed	GO:0005634(nucleus)	ko04141(Protein processing in endoplasmic reticulum)	1.74667	1.25333	1.39362	0.028641	0.313585	0.00965554	-0.0994484	0.851319
LOC_Os06g50910	Phosphatidylinositol kinase and FAT containing domain protein, putative, expressed	GO:0005634(nucleus);GO:0006281(DNA repair);GO:0016301(kinase activity)	ko03015(mRNA surveillance pathway)	1.59	0.973333	1.63356	0.040398	0.315034	0.00319796	-0.0297602	0.955373
LOC_Os10g22170	expressed protein	NA	NA	25.8533	23.3167	1.10879	0.030101	0.31845	0.0416149	0.109738	0.836054
LOC_Os04g47290	amine oxidase, putative, expressed	NA	NA	0.583333	0.286667	2.03488	0.032863	0.323419	0.021139	-0.176885	0.73744
LOC_Os11g06980	BURP domain containing protein, expressed	GO:0005576(extracellular region);GO:0005768(endosome);GO:0005794(Golgi apparatus);GO:0005802(trans-Golgi network);GO:0009269(response to desiccation);GO:0009651(response to salt stress);GO:0009737(response to abscisic acid);GO:0045735(nutrient reservoir activity)	NA	25.3767	21.81	1.16353	0.00197722	0.326231	0.00495949	0.280713	0.58999
LOC_Os04g57950	dihydroorotate dihydrogenase protein, putative, expressed	GO:0004152(dihydroorotate dehydrogenase activity);GO:0005737(cytoplasm);GO:0006207(de novo' pyrimidine nucleobase biosynthetic process)	ko00240(Pyrimidine metabolism)	6.55667	4.56667	1.43577	0.025918	0.342596	0.0120694	-0.404418	0.426445
LOC_Os04g26400	expressed protein	NA	NA	16.2	7.82	2.07161	0.00155954	0.365277	0.0442121	-0.44149	0.380791
LOC_Os08g43680	glutathione S-transferase, C-terminal domain containing protein, expressed	GO:0004364(glutathione transferase activity);GO:0005737(cytoplasm);GO:0006749(glutathione metabolic process)	ko00480(Glutathione metabolism)	9.1	6.99667	1.30062	0.043277	0.366087	0.0359805	-0.028768	0.95686
LOC_Os12g31000	pumilio-family RNA binding repeat domain containing protein, expressed	GO:0003723(RNA binding);GO:0003729(mRNA binding);GO:0005737(cytoplasm);GO:0006417(regulation of translation);GO:0009507(chloroplast)	NA	2.71333	2.04333	1.3279	0.022396	0.371125	0.0243727	-0.924985	0.00822987
LOC_Os04g42840	HEAT repeat family protein, putative, expressed	GO:0005737(cytoplasm);GO:0005829(cytosol);GO:0005876(spindle microtubule);GO:0005886(plasma membrane);GO:0005938(cell cortex);GO:0007026(negative regulation of microtubule depolymerization);GO:0007067(mitotic nuclear division);GO:0009506(plasmodesma);GO:0009524(phragmoplast);GO:0016049(cell growth);GO:0043622(cortical microtubule organization);GO:0050821(protein stabilization);GO:0051010(microtub…	NA	0.3	0.14	2.14286	0.0172598	0.372242	0.0425042	0.467597	0.349724
LOC_Os10g42940	miro, putative, expressed	GO:0005525(GTP binding);GO:0005622(intracellular);GO:0005794(Golgi apparatus);GO:0007264(small GTPase mediated signal transduction)	ko04144(Endocytosis)	4.12667	3.19333	1.29228	0.0035611	0.372381	0.00317976	0.0843641	0.873754
LOC_Os07g38100	HVA22, putative, expressed	GO:0003674(molecular_function);GO:0005575(cellular_component);GO:0008150(biological_process)	NA	9.76667	7.42333	1.31567	0.029359	0.375838	0.0442649	0.347628	0.499563
LOC_Os03g43720	transporter family protein, putative, expressed	GO:0016021(integral component of membrane);GO:0022891(substrate-specific transmembrane transporter activity)	ko00909(Sesquiterpenoid and triterpenoid biosynthesis)	62.6467	50.92	1.2303	0.021281	0.394423	0.0416159	-0.157973	0.765011
LOC_Os11g32750	hydrolase, NUDIX family, domain containing protein, expressed	GO:0005739(mitochondrion);GO:0016787(hydrolase activity);GO:0034432(bis(5'-adenosyl)-pentaphosphatase activity);GO:0046872(metal ion binding)	NA	10.7567	6.95333	1.54698	0.0106014	0.397364	0.0442841	-0.934582	0.00627924
LOC_Os02g16709	peptidase, putative, expressed	GO:0004252(serine-type endopeptidase activity);GO:0006465(signal peptide processing);GO:0006627(protein processing involved in protein targeting to mitochondrion);GO:0009535(chloroplast thylakoid membrane);GO:0010027(thylakoid membrane organization);GO:0033108(mitochondrial respiratory chain complex assembly);GO:0042720(mitochondrial inner membrane peptidase complex)	ko03060(Protein export)	28.1533	20.0833	1.40183	0.040463	0.402586	0.0235567	0.209121	0.690892
LOC_Os03g19760	HAD-superfamily hydrolase, subfamily IA, variant 3 containing protein, expressed	GO:0008152(metabolic process);GO:0009507(chloroplast);GO:0009534(chloroplast thylakoid);GO:0009570(chloroplast stroma);GO:0010196(nonphotochemical quenching);GO:0016787(hydrolase activity);GO:0042651(thylakoid membrane)	ko00740(Riboflavin metabolism)	21.65	16.48	1.31371	0.027899	0.405788	0.0329755	-0.176872	0.737459
LOC_Os03g42650	vegetative storage protein, putative, expressed	GO:0003674(molecular_function);GO:0005739(mitochondrion);GO:0008150(biological_process)	ko01212(Fatty acid metabolism);ko00062(Fatty acid elongation)	50.4	38.3233	1.31513	0.0083808	0.414268	0.00533166	-0.46052	0.358053
LOC_Os04g42320	AT hook motif family protein, expressed	GO:0005634(nucleus);GO:0005829(cytosol);GO:0009507(chloroplast)	ko00310(Lysine degradation)	9.28	7.89	1.17617	0.020537	0.431426	0.0152116	-0.253915	0.627313
LOC_Os08g10430	NBS-LRR disease resistance protein, putative, expressed	GO:0005515(protein binding);GO:0042802(identical protein binding)	ko04626(Plant-pathogen interaction)	19.14	12.6433	1.51384	0.0134843	0.439512	0.012625	-0.612129	0.196489
LOC_Os01g67630	peptide transporter PTR2, putative, expressed	GO:0005215(transporter activity);GO:0005886(plasma membrane);GO:0006857(oligopeptide transport);GO:0009860(pollen tube growth);GO:0015031(protein transport);GO:0016020(membrane);GO:0016021(integral component of membrane);GO:0042936(dipeptide transporter activity);GO:0042938(dipeptide transport)	NA	31.14	20.6067	1.51116	0.048618	0.453304	0.0439686	-0.527876	0.281733
LOC_Os09g29239	purine permease, putative, expressed	GO:0005345(purine nucleobase transmembrane transporter activity);GO:0006863(purine nucleobase transport);GO:0009507(chloroplast);GO:0016020(membrane);GO:0016021(integral component of membrane)	ko00941(Flavonoid biosynthesis)	8.92333	8.17	1.09221	0.0054585	0.454098	0.0107005	-0.824128	0.0436767
LOC_Os01g49529	OsWAK10d - OsWAK receptor-like cytoplasmic kinase OsWAK-RLCK, expressed	GO:0004674(protein serine/threonine kinase activity);GO:0005886(plasma membrane);GO:0007166(cell surface receptor signaling pathway)	ko04626(Plant-pathogen interaction)	6.06667	4.51667	1.34317	0.038697	0.456702	0.0466606	-0.680566	0.13676
LOC_Os07g04230	mTERF domain containing protein, expressed	GO:0003690(double-stranded DNA binding);GO:0005739(mitochondrion);GO:0006355(regulation of transcription, DNA-templated);GO:0009506(plasmodesma);GO:0009507(chloroplast);GO:0009793(embryo development ending in seed dormancy)	NA	4.87	2.67333	1.8217	0.041502	0.457985	0.00098013	-0.400472	0.431406
LOC_Os01g07500	alliin lyase precursor, putative, expressed	GO:0005789(endoplasmic reticulum membrane);GO:0009684(indoleacetic acid biosynthetic process);GO:0009723(response to ethylene);GO:0009793(embryo development ending in seed dormancy);GO:0009851(auxin biosynthetic process);GO:0009908(flower development);GO:0009958(positive gravitropism);GO:0010078(maintenance of root meristem identity);GO:0010087(phloem or xylem histogenesis);GO:0010588(cotyledon v…	ko00380(Tryptophan metabolism)	14.9233	11.3567	1.31406	0.028661	0.458331	0.0152549	-0.814796	0.0482746
LOC_Os09g02270	cyclase family protein, putative, expressed	GO:0004061(arylformamidase activity);GO:0019441(tryptophan catabolic process to kynurenine)	NA	7.75333	5.77667	1.34218	0.0178842	0.495581	0.0100316	-0.889042	0.0177846

## Sheet: Down-Up
Support for Figure 4
Overlap gene(down-up)	Gene annotation	GO	KEGG	RB.Promoter methylation(mean,%)	Mock.Promoter methylation(mean,%)	Fold_Change(Promoter methylation)	P value(Promoter methylation)	Fold_Change(Expression)	P value(Expression)	pearson	pvalue
LOC_Os01g63190	laccase precursor protein, putative, expressed	GO:0005507(copper ion binding);GO:0016722(oxidoreductase activity, oxidizing metal ions)	ko00053(Ascorbate and aldarate metabolism)	0.173333	0.313333	0.553191	0.0035983	29.2324	0.000108515	-0.915172	0.0104885
LOC_Os02g20970	C2 domain containing protein, putative, expressed	GO:0005576(extracellular region);GO:0009507(chloroplast);GO:0016021(integral component of membrane)	ko01210(2-Oxocarboxylic acid metabolism);ko01230(Biosynthesis of amino acids);ko00650(Butanoate metabolism);ko00660(C5-Branched dibasic acid metabolism);ko00290(Valine, leucine and isoleucine biosynthesis);ko00770(Pantothenate and CoA biosynthesis)	2.3	3.23667	0.710608	0.02022	11.0398	0.0074869	-0.74812	0.0871751
LOC_Os03g56930	app1, putative, expressed	NA	NA	16.4333	22.8867	0.718031	0.034498	8.07512	0.0267909	-0.612298	0.196331
LOC_Os04g33450	expressed protein	GO:0005634(nucleus);GO:0005886(plasma membrane);GO:0008017(microtubule binding);GO:0080185(effector dependent induction by symbiont of host immune response);GO:1900426(positive regulation of defense response to bacterium)	ko01200(Carbon metabolism);ko01230(Biosynthesis of amino acids);ko00010(Glycolysis / Gluconeogenesis);ko00030(Pentose phosphate pathway);ko00051(Fructose and mannose metabolism);ko00052(Galactose metabolism);ko03018(RNA degradation)	5.19	6.61	0.785174	0.0166841	5.2445	0.00461832	-0.866551	0.0255248
LOC_Os09g29930	transcription factor BIM2, putative, expressed	GO:0005634(nucleus)	ko04075(Plant hormone signal transduction)	0.223333	0.316667	0.705263	0.04742	3.9844	0.0349429	0.0225119	0.966238
LOC_Os09g39462	nucleic acid binding protein, putative, expressed	GO:0003676(nucleic acid binding);GO:0005737(cytoplasm);GO:0008150(biological_process)	ko03010(Ribosome)	8.75333	14.6933	0.595735	0.038442	3.63637	0.0290137	0.468629	0.348515
LOC_Os03g02040	remorin, putative, expressed	GO:0003677(DNA binding);GO:0005886(plasma membrane);GO:0008150(biological_process)	NA	0.16	0.323333	0.494845	0.0098034	2.74881	0.0226542	-0.938083	0.00563195
LOC_Os02g50240	glutamine synthetase, catalytic domain containing protein, expressed	GO:0004356(glutamate-ammonia ligase activity)	ko01230(Biosynthesis of amino acids);ko00630(Glyoxylate and dicarboxylate metabolism);ko00910(Nitrogen metabolism);ko00250(Alanine, aspartate and glutamate metabolism);ko00220(Arginine biosynthesis)	0.316667	0.483333	0.655172	0.031238	2.73967	0.000983495	-0.448521	0.372333
LOC_Os03g43410	OsIAA12 - Auxin-responsive Aux/IAA gene family member, expressed	GO:0009733(response to auxin)	ko04075(Plant hormone signal transduction)	5.21667	8.59	0.607295	0.02394	2.37329	0.00601989	-0.875027	0.0224516
LOC_Os06g46284	glycosyl hydrolase, family 31, putative, expressed	GO:0004553(hydrolase activity, hydrolyzing O-glycosyl compounds);GO:0005576(extracellular region);GO:0005773(vacuole);GO:0005829(cytosol);GO:0005975(carbohydrate metabolic process);GO:0009505(plant-type cell wall);GO:0030246(carbohydrate binding);GO:0048046(apoplast)	ko00052(Galactose metabolism);ko00500(Starch and sucrose metabolism)	7.05333	9.81667	0.718506	0.0109399	2.32131	0.0114045	-0.769207	0.0737514
LOC_Os01g01840	helix-loop-helix DNA-binding domain containing protein, expressed	GO:0000977(RNA polymerase II regulatory region sequence-specific DNA binding);GO:0003700(transcription factor activity, sequence-specific DNA binding);GO:0006357(regulation of transcription from RNA polymerase II promoter);GO:0090575(RNA polymerase II transcription factor complex)	NA	7.09333	10.51	0.674913	0.034623	2.21969	0.0194671	-0.835976	0.0381496
LOC_Os03g51160	fb27, putative, expressed	GO:0003674(molecular_function);GO:0005739(mitochondrion);GO:0005794(Golgi apparatus);GO:0008150(biological_process);GO:0016021(integral component of membrane)	NA	0.233333	0.443333	0.526316	0.039804	2.19944	0.0146762	-0.81544	0.0479503
LOC_Os10g40730	expansin precursor, putative, expressed	GO:0005576(extracellular region);GO:0005618(cell wall);GO:0009826(unidimensional cell growth);GO:0009828(plant-type cell wall loosening);GO:0009831(plant-type cell wall modification involved in multidimensional cell growth);GO:0016020(membrane);GO:0019953(sexual reproduction)	NA	0.183333	0.323333	0.56701	0.029656	2.16794	0.031546	-0.762279	0.0780502
LOC_Os04g55670	glycosyltransferase family 43 protein, putative, expressed	GO:0009834(plant-type secondary cell wall biogenesis);GO:0010417(glucuronoxylan biosynthetic process);GO:0042285(xylosyltransferase activity)	ko00514(Other types of O-glycan biosynthesis)	0.176667	0.313333	0.56383	0.0143588	2.12762	0.00448521	-0.950078	0.00367614
LOC_Os08g40380	sulfotransferase domain containing protein, expressed	GO:0005737(cytoplasm);GO:0008146(sulfotransferase activity);GO:0009507(chloroplast);GO:0009694(jasmonic acid metabolic process);GO:0009753(response to jasmonic acid);GO:0080131(hydroxyjasmonate sulfotransferase activity)	ko00966(Glucosinolate biosynthesis)	1.55	2.48333	0.624161	0.00071822	2.11545	0.0408394	-0.934352	0.00632305
LOC_Os06g21820	jasmonate O-methyltransferase, putative, expressed	GO:0010252(auxin homeostasis);GO:0051749(indole acetic acid carboxyl methyltransferase activity)	ko00592(alpha-Linolenic acid metabolism)	1.32333	1.87333	0.706406	0.034636	2.05762	0.00927798	-0.812932	0.0492186
LOC_Os08g31800	RGH1A, putative, expressed	GO:0005515(protein binding);GO:0042802(identical protein binding)	ko04626(Plant-pathogen interaction)	11.6467	15.5333	0.749785	0.029504	1.99762	0.0246766	-0.804704	0.0534862
LOC_Os06g03790	39S ribosomal protein L47, mitochondrial precursor, putative, expressed	GO:0003735(structural constituent of ribosome);GO:0005762(mitochondrial large ribosomal subunit);GO:0032543(mitochondrial translation)	NA	6.74667	7.89	0.855091	0.039296	1.92797	0.0430609	-0.569085	0.238524
LOC_Os11g25260	nucleoside-triphosphatase, putative, expressed	GO:0005886(plasma membrane);GO:0009877(nodulation);GO:0017110(nucleoside-diphosphatase activity);GO:0043273(CTPase activity)	ko00230(Purine metabolism);ko00240(Pyrimidine metabolism)	13.2533	16.57	0.799839	0.021961	1.83967	0.0387148	-0.838958	0.0368135
LOC_Os11g04670	2-isopropylmalate synthase B, putative, expressed	GO:0003852(2-isopropylmalate synthase activity);GO:0009098(leucine biosynthetic process);GO:0009507(chloroplast);GO:0009941(chloroplast envelope);GO:0016829(lyase activity)	ko01210(2-Oxocarboxylic acid metabolism);ko01230(Biosynthesis of amino acids);ko00620(Pyruvate metabolism);ko00290(Valine, leucine and isoleucine biosynthesis)	9.25333	11.56	0.800461	0.035975	1.79115	0.0362434	-0.56167	0.246091
LOC_Os02g58010	expressed protein	GO:0003674(molecular_function);GO:0005634(nucleus);GO:0008150(biological_process)	ko00500(Starch and sucrose metabolism)	0.83	1.21	0.68595	0.0067968	1.7891	0.00205048	-0.249392	0.633667
LOC_Os12g08920	peroxidase precursor, putative, expressed	GO:0004601(peroxidase activity);GO:0009505(plant-type cell wall);GO:0009664(plant-type cell wall organization)	ko00940(Phenylpropanoid biosynthesis)	4.37	6.17	0.708266	0.022316	1.77641	0.000657095	-0.766848	0.0752027
LOC_Os11g37130	mttA/Hcf106 family protein, putative, expressed	GO:0009535(chloroplast thylakoid membrane);GO:0009977(proton motive force dependent protein transmembrane transporter activity);GO:0043953(protein transport by the Tat complex);GO:0045038(protein import into chloroplast thylakoid membrane)	ko03060(Protein export)	6.08333	8.57333	0.709565	0.038438	1.76601	0.0453028	-0.503443	0.308636
LOC_Os03g06330	tyrosine protein kinase domain containing protein, putative, expressed	GO:0004674(protein serine/threonine kinase activity);GO:0005524(ATP binding);GO:0005886(plasma membrane);GO:0006468(protein phosphorylation);GO:0009506(plasmodesma);GO:0016301(kinase activity)	ko04626(Plant-pathogen interaction)	0.133333	0.343333	0.38835	0.0097968	1.71886	0.0264527	-0.803425	0.0541644
LOC_Os02g49986	MYB family transcription factor, putative, expressed	GO:0003677(DNA binding);GO:0003700(transcription factor activity, sequence-specific DNA binding);GO:0005634(nucleus);GO:0006355(regulation of transcription, DNA-templated);GO:2000652(regulation of secondary cell wall biogenesis)	ko00190(Oxidative phosphorylation);ko00860(Porphyrin and chlorophyll metabolism)	0.96	1.51667	0.632967	0.0086412	1.70027	0.0162837	-0.761172	0.0787468
LOC_Os03g29180	ubiquinone biosynthesis protein COQ9, mitochondrial precursor, putative, expressed	GO:0005743(mitochondrial inner membrane);GO:0006744(ubiquinone biosynthetic process);GO:0008289(lipid binding)	NA	12.4567	14.2367	0.874971	0.04222	1.60976	0.00267567	-0.623062	0.186345
LOC_Os02g38190	expressed protein	GO:0006364(rRNA processing);GO:0030687(preribosome, large subunit precursor)	NA	2.36333	3.35	0.705473	0.038735	1.59425	0.0120949	-0.89355	0.0163944
LOC_Os03g49380	lipoxygenase, putative, expressed	GO:0002215(defense response to nematode);GO:0050832(defense response to fungus)	ko00591(Linoleic acid metabolism)	1.16	2.08667	0.555911	0.027443	1.5835	0.0149699	-0.707549	0.115785
LOC_Os02g02130	ribosomal protein L37, putative, expressed	GO:0003723(RNA binding);GO:0003735(structural constituent of ribosome);GO:0006412(translation);GO:0022625(cytosolic large ribosomal subunit)	ko03010(Ribosome)	4.75667	7.23	0.657907	0.046622	1.51024	0.00848261	-0.475758	0.340206
