# Supplementary material for: Alterations of Rice (Oryza sativa L.) DNA Methylation Patterns Associated with Gene Expression in Response to Rice Black Streaked Dwarf Virus
Source: Int J Mol Sci. 2020 Aug 11;21(16):5753. doi: 10.3390/ijms21165753 (PMC7570085; doi:10.3390/ijms21165753)
Supplement: Supplementary file 1 [file ijms-21-05753-s001.zip › Supplementary_Material3.xlsx]

## Sheet: Up-Up
Support for Figure S4
Overlap gene(up-up)	Gene annotation	GO	KEGG	RB.Promoter methylation(mean,%)	Mock.Promoter methylation(mean,%)	Fold_Change(Promoter methylation)	P value(Promoter methylation)	Fold_Change(Expression)	P value(Expression)	pearson	pvalue
LOC_Os10g20470	MATE efflux family protein, putative, expressed	GO:0006855(drug transmembrane transport);GO:0015238(drug transmembrane transporter activity)	NA	7.47667	4.85333	1.54052	0.00035557	1.36282	0.00849599	0.925371	0.00814644
LOC_Os08g37660	plastocyanin-like domain containing protein, putative, expressed	GO:0046658(anchored component of plasma membrane)	NA	25.1833	20.9233	1.2036	0.00150072	2.38038	0.0314177	0.943256	0.00473848
LOC_Os04g26400	expressed protein	NA	NA	16.2	7.82	2.07161	0.00155954	8.9208	0.0334319	-0.117184	0.825028
LOC_Os07g48310	inactive receptor kinase At2g26730 precursor, putative, expressed	GO:0004672(protein kinase activity);GO:0004674(protein serine/threonine kinase activity);GO:0005524(ATP binding);GO:0005886(plasma membrane);GO:0006468(protein phosphorylation);GO:0007169(transmembrane receptor protein tyrosine kinase signaling pathway);GO:0016021(integral component of membrane);GO:0016301(kinase activity)	ko04626(Plant-pathogen interaction)	8.52333	6.12	1.3927	0.0021832	1.53049	0.0463336	0.709423	0.114385
LOC_Os01g14420	RWP-RK domain-containing protein, putative, expressed	NA	NA	11.2133	7.38333	1.51874	0.0024186	1.78058	0.0192729	0.895364	0.0158502
LOC_Os08g02340	60S acidic ribosomal protein, putative, expressed	GO:0002181(cytoplasmic translation);GO:0003735(structural constituent of ribosome);GO:0022625(cytosolic large ribosomal subunit);GO:0030295(protein kinase activator activity);GO:0030687(preribosome, large subunit precursor);GO:0045860(positive regulation of protein kinase activity);GO:0070180(large ribosomal subunit rRNA binding)	ko03010(Ribosome)	17.7967	14.7567	1.20601	0.0024956	4.40468	0.0312231	0.266177	0.610164
LOC_Os05g43920	auxin response factor 14, putative, expressed	GO:0003677(DNA binding);GO:0003700(transcription factor activity, sequence-specific DNA binding);GO:0005634(nucleus);GO:0006351(transcription, DNA-templated);GO:0006355(regulation of transcription, DNA-templated);GO:0009733(response to auxin);GO:0009734(auxin-activated signaling pathway);GO:0009850(auxin metabolic process);GO:0010050(vegetative phase change);GO:0010158(abaxial cell fate specifica…	ko04075(Plant hormone signal transduction)	18.0833	13.56	1.33358	0.0027362	2.20225	0.0200676	0.31492	0.543237
LOC_Os02g36150	cytochrome P450, putative, expressed	GO:0016020(membrane);GO:0016102(diterpenoid biosynthetic process);GO:0016709(oxidoreductase activity, acting on paired donors, with incorporation or reduction of molecular oxygen, NAD(P)H as one donor, and incorporation of one atom of oxygen);GO:0036201(ent-isokaurene C2-hydroxylase activity);GO:0044550(secondary metabolite biosynthetic process);GO:0055114(oxidation-reduction process)	ko00904(Diterpenoid biosynthesis)	28.6433	10.6567	2.68783	0.0030627	2.10057	0.0274545	-0.136707	0.796216
LOC_Os01g02080	peptidyl-prolyl cis-trans isomerase, putative, expressed	GO:0003755(peptidyl-prolyl cis-trans isomerase activity)	NA	0.533333	0.04	13.3333	0.0032847	2.26862	0.0176132	0.859587	0.0281895
LOC_Os03g44010	nucleolar protein NOP5, putative, expressed	GO:0003674(molecular_function);GO:0005634(nucleus);GO:0006351(transcription, DNA-templated);GO:0006355(regulation of transcription, DNA-templated);GO:0016592(mediator complex)	NA	28.8667	25.08	1.15098	0.0033014	4.61428	0.0179482	0.493905	0.319385
LOC_Os07g10770	CESA8 - cellulose synthase, expressed	GO:0005768(endosome);GO:0005794(Golgi apparatus);GO:0005802(trans-Golgi network);GO:0005886(plasma membrane);GO:0006952(defense response);GO:0008270(zinc ion binding);GO:0009506(plasmodesma);GO:0009809(lignin biosynthetic process);GO:0009833(plant-type primary cell wall biogenesis);GO:0009834(plant-type secondary cell wall biogenesis);GO:0016021(integral component of membrane);GO:0016757(transfer…	ko00500(Starch and sucrose metabolism);ko00520(Amino sugar and nucleotide sugar metabolism)	4.24	2.74	1.54745	0.0033235	1.84374	0.000549405	0.970248	0.0013146
LOC_Os09g02250	transposon protein, putative, unclassified, expressed	GO:0004672(protein kinase activity);GO:0004674(protein serine/threonine kinase activity);GO:0005524(ATP binding);GO:0006468(protein phosphorylation);GO:0007169(transmembrane receptor protein tyrosine kinase signaling pathway);GO:0016021(integral component of membrane)	ko04626(Plant-pathogen interaction)	8.85667	5.35	1.65545	0.0035199	1.0972	0.0429116	0.373373	0.465966
LOC_Os05g06720	GDSL-like lipase/acylhydrolase, putative, expressed	GO:0005576(extracellular region);GO:0009570(chloroplast stroma);GO:0016042(lipid catabolic process);GO:0016788(hydrolase activity, acting on ester bonds);GO:0052689(carboxylic ester hydrolase activity)	ko04144(Endocytosis)	7.04	4.45667	1.57966	0.0035231	2.94713	0.00027689	0.929906	0.00719755
LOC_Os10g22560	peptide transporter PTR2, putative, expressed	GO:0000325(plant-type vacuole);GO:0005215(transporter activity);GO:0005773(vacuole);GO:0005774(vacuolar membrane);GO:0005794(Golgi apparatus);GO:0005886(plasma membrane);GO:0009705(plant-type vacuole membrane);GO:0015031(protein transport);GO:0015112(nitrate transmembrane transporter activity);GO:0015197(peptide transporter activity);GO:0015334(high-affinity oligopeptide transporter activity);GO:…	NA	19.4533	15.44	1.25993	0.0039553	3.63186	0.0315746	0.31231	0.546767
LOC_Os08g35110	OsSAUR33 - Auxin-responsive SAUR gene family member, expressed	GO:0003674(molecular_function);GO:0005634(nucleus);GO:0009733(response to auxin)	ko00510(N-Glycan biosynthesis)	5.62	3.98333	1.41088	0.0040796	1.15689	0.0356481	0.885537	0.0189029
LOC_Os09g04890	histone-lysine N-methyltransferase, H3 lysine-4 specific ATX1, putative, expressed	GO:0003677(DNA binding);GO:0005634(nucleus);GO:0006355(regulation of transcription, DNA-templated);GO:0008270(zinc ion binding);GO:0042800(histone methyltransferase activity (H3-K4 specific));GO:0051568(histone H3-K4 methylation)	ko00310(Lysine degradation)	22.6467	17.73	1.27731	0.0046013	1.4829	0.0222614	0.203848	0.698463
LOC_Os09g20090	L-ascorbate oxidase precursor, putative, expressed	GO:0005507(copper ion binding);GO:0016722(oxidoreductase activity, oxidizing metal ions)	ko00053(Ascorbate and aldarate metabolism)	12.9733	9.09333	1.42669	0.0050027	1.42195	0.0144855	0.926241	0.00795993
LOC_Os07g05370	TKL_IRAK_CrRLK1L-1.15 - The CrRLK1L-1 subfamily has homology to the CrRLK1L homolog, expressed	GO:0004674(protein serine/threonine kinase activity);GO:0005524(ATP binding);GO:0005886(plasma membrane);GO:0006468(protein phosphorylation);GO:0009741(response to brassinosteroid);GO:0009826(unidimensional cell growth);GO:0016021(integral component of membrane);GO:0016301(kinase activity)	ko04626(Plant-pathogen interaction)	10.84	6.94333	1.56121	0.0053638	1.3307	0.0427965	0.954232	0.00309408
LOC_Os12g02310	LTPL11 - Protease inhibitor/seed storage/LTP family protein precursor, expressed	GO:0009611(response to wounding);GO:0009723(response to ethylene);GO:0009751(response to salicylic acid);GO:0042542(response to hydrogen peroxide)	NA	13.42	9.63	1.39356	0.0059397	2.42267	0.00273301	0.960376	0.00232401
LOC_Os04g55420	leucine-rich repeat family protein, putative, expressed	GO:0007165(signal transduction);GO:0016021(integral component of membrane)	ko04626(Plant-pathogen interaction)	8.91333	7.9	1.12827	0.0061568	1.95645	0.0226983	0.6362	0.174451
LOC_Os07g25410	peptidase, M24 family protein, putative, expressed	GO:0004177(aminopeptidase activity);GO:0005739(mitochondrion);GO:0006508(proteolysis);GO:0008235(metalloexopeptidase activity);GO:0009507(chloroplast);GO:0031365(N-terminal protein amino acid modification);GO:0046872(metal ion binding)	ko01200(Carbon metabolism);ko00620(Pyruvate metabolism);ko00710(Carbon fixation in photosynthetic organisms)	60.2633	51.6867	1.16594	0.0061607	1.19747	0.0432487	0.623646	0.18581
LOC_Os09g27135	expressed protein	NA	NA	43.6567	37.7933	1.15514	0.0071179	1.29404	0.0497772	0.823254	0.0440978
LOC_Os12g11660	RALFL45 - Rapid ALkalinization Factor RALF family protein precursor, expressed	NA	NA	11.37	7.72333	1.47216	0.0073783	2.71588	0.00497241	0.836395	0.0379602
LOC_Os04g59210	peroxidase precursor, putative, expressed	GO:0004601(peroxidase activity);GO:0009505(plant-type cell wall);GO:0009664(plant-type cell wall organization)	ko00940(Phenylpropanoid biosynthesis)	43.8767	38.0733	1.15243	0.0074402	4.14986	0.0365821	0.925146	0.00819505
LOC_Os04g24410	kinesin heavy chain isolog, putative, expressed	GO:0003674(molecular_function);GO:0005575(cellular_component);GO:0008150(biological_process);GO:0005524(ATP binding);GO:0005730(nucleolus);GO:0005739(mitochondrion);GO:0005773(vacuole);GO:0005774(vacuolar membrane);GO:0005794(Golgi apparatus);GO:0005886(plasma membrane);GO:0008266(poly(U) RNA binding);GO:0008270(zinc ion binding);GO:0009507(chloroplast);GO:0009941(chloroplast envelope);GO:0015986…	ko00190(Oxidative phosphorylation)	54.9567	43.8033	1.25462	0.0082611	1.7316	0.0407753	-0.67198	0.143749
LOC_Os04g41970	endoglucanase, putative, expressed	GO:0004553(hydrolase activity, hydrolyzing O-glycosyl compounds);GO:0005768(endosome);GO:0005769(early endosome);GO:0005794(Golgi apparatus);GO:0005802(trans-Golgi network);GO:0005886(plasma membrane);GO:0008810(cellulase activity);GO:0009504(cell plate);GO:0009735(response to cytokinin);GO:0009826(unidimensional cell growth);GO:0016021(integral component of membrane);GO:0030244(cellulose biosynt…	ko00500(Starch and sucrose metabolism)	20.6967	14.0533	1.47272	0.0083031	2.14782	0.0112372	0.885607	0.0188802
LOC_Os01g17060	expressed protein	GO:0005049(nuclear export signal receptor activity);GO:0005643(nuclear pore);GO:0005737(cytoplasm);GO:0006611(protein export from nucleus);GO:0008536(Ran GTPase binding)	NA	4.66	3.06	1.52288	0.0083186	1.42083	0.0306038	0.364321	0.477696
LOC_Os03g42650	vegetative storage protein, putative, expressed	GO:0003674(molecular_function);GO:0005739(mitochondrion);GO:0008150(biological_process)	ko01212(Fatty acid metabolism);ko00062(Fatty acid elongation)	50.4	38.3233	1.31513	0.0083808	2.37943	0.0213062	0.356449	0.48797
LOC_Os10g13840	expressed protein	NA	NA	24.2533	19.4467	1.24717	0.0097998	1.9996	0.0492846	0.699671	0.121752
LOC_Os10g42950	cyclin-dependent kinase E-1, putative, expressed	GO:0004693(cyclin-dependent protein serine/threonine kinase activity);GO:0005515(protein binding);GO:0005524(ATP binding);GO:0005634(nucleus);GO:0006468(protein phosphorylation);GO:0007049(cell cycle);GO:0008353(RNA polymerase II carboxy-terminal domain kinase activity);GO:0016301(kinase activity);GO:0051301(cell division)	ko03022(Basal transcription factors);ko03420(Nucleotide excision repair)	26.3467	21.19	1.24335	0.0098034	1.0913	0.0476734	0.428495	0.396595
LOC_Os12g42200	ATCHX, putative, expressed	GO:0005451(monovalent cation:proton antiporter activity);GO:0006885(regulation of pH);GO:0012505(endomembrane system)	NA	17.6467	11.6133	1.51952	0.0104608	1.56002	0.0249495	0.655395	0.157667
LOC_Os03g01210	uncharacterized Cys-rich domain containing protein, putative, expressed	GO:0003674(molecular_function);GO:0005886(plasma membrane);GO:0008150(biological_process);GO:0016021(integral component of membrane)	NA	13.9067	10.9033	1.27545	0.0110764	1.47354	0.0356385	0.976193	0.000843427
LOC_Os06g36880	cysteine synthase, putative, expressed	GO:0004124(cysteine synthase activity);GO:0005737(cytoplasm);GO:0006535(cysteine biosynthetic process from serine);GO:0030170(pyridoxal phosphate binding)	ko01200(Carbon metabolism);ko01230(Biosynthesis of amino acids);ko00920(Sulfur metabolism);ko00270(Cysteine and methionine metabolism)	4.94667	2.86	1.7296	0.0118153	1.2214	0.0121155	0.842082	0.0354381
LOC_Os02g45710	zinc finger, C3HC4 type domain containing protein, expressed	GO:0005634(nucleus);GO:0008270(zinc ion binding);GO:0009741(response to brassinosteroid);GO:0010200(response to chitin);GO:0016021(integral component of membrane)	NA	31.6233	23.6333	1.33808	0.0122382	2.22015	0.0169204	0.908835	0.0120878
LOC_Os05g18604	OsSCP28 - Putative Serine Carboxypeptidase homologue, expressed	GO:0004185(serine-type carboxypeptidase activity);GO:0005773(vacuole);GO:0051603(proteolysis involved in cellular protein catabolic process)	ko00460(Cyanoamino acid metabolism)	17.3833	15.3967	1.12903	0.0122788	1.3449	0.0222676	-0.450487	0.36998
LOC_Os02g29200	expressed protein	NA	NA	13.19	9.95	1.32563	0.0124838	1.94248	0.0455388	0.805387	0.053126
LOC_Os03g62250	zinc finger, C3HC4 type domain containing protein, expressed	GO:0004497(monooxygenase activity);GO:0006744(ubiquinone biosynthetic process);GO:0044550(secondary metabolite biosynthetic process)	ko00130(Ubiquinone and other terpenoid-quinone biosynthesis)	6.60667	3.53333	1.86981	0.0125972	1.66604	0.0304061	0.831457	0.0402162
LOC_Os05g01050	DNA-binding protein-related, putative, expressed	GO:0005829(cytosol);GO:0005886(plasma membrane);GO:0008150(biological_process)	ko03030(DNA replication);ko03420(Nucleotide excision repair);ko03430(Mismatch repair);ko03440(Homologous recombination)	44.5533	38.8067	1.14808	0.0130757	12.8744	0.0291104	0.754854	0.0827786
LOC_Os06g02144	6-phosphogluconate dehydrogenase, decarboxylating, putative, expressed	GO:0009409(response to cold);GO:0009414(response to water deprivation);GO:0009651(response to salt stress);GO:0009737(response to abscisic acid)	ko01200(Carbon metabolism);ko00030(Pentose phosphate pathway);ko00480(Glutathione metabolism)	5.16333	3.69333	1.39801	0.0133801	3.78236	0.0078733	-0.397473	0.435188
LOC_Os08g10430	NBS-LRR disease resistance protein, putative, expressed	GO:0005515(protein binding);GO:0042802(identical protein binding)	ko04626(Plant-pathogen interaction)	19.14	12.6433	1.51384	0.0134843	2.54603	0.0297856	0.835058	0.0385651
LOC_Os01g37560	chaperone protein dnaJ 49, putative, expressed	GO:0005634(nucleus);GO:0005886(plasma membrane);GO:0006457(protein folding)	ko04141(Protein processing in endoplasmic reticulum)	14.73	12.2	1.20738	0.0138155	1.34728	0.0258036	0.886083	0.0187263
LOC_Os03g60090	methylenetetrahydrofolate reductase, putative, expressed	GO:0004489(methylenetetrahydrofolate reductase (NAD(P)H) activity);GO:0005829(cytosol);GO:0006730(one-carbon metabolic process)	ko01200(Carbon metabolism);ko00670(One carbon pool by folate)	11.3733	5.87	1.93754	0.0139222	1.83282	0.0067726	0.856119	0.0295633
LOC_Os01g45659	expressed protein	NA	NA	3.50667	2.38333	1.47133	0.0140962	1.80513	0.0362019	0.908544	0.0121638
LOC_Os10g35000	G-patch domain containing protein, expressed	GO:0003676(nucleic acid binding);GO:0005622(intracellular);GO:0005634(nucleus);GO:0008150(biological_process)	NA	4.48333	2.89333	1.54954	0.0142209	3.23425	0.00563664	-0.0126865	0.980971
LOC_Os05g04820	MYB family transcription factor, putative, expressed	GO:0001944(vasculature development);GO:0003677(DNA binding);GO:0003700(transcription factor activity, sequence-specific DNA binding);GO:0005634(nucleus);GO:0006355(regulation of transcription, DNA-templated);GO:0009733(response to auxin);GO:0010089(xylem development);GO:0010119(regulation of stomatal movement);GO:0010214(seed coat development);GO:0048364(root development)	ko00190(Oxidative phosphorylation);ko00860(Porphyrin and chlorophyll metabolism)	4.7	2.33	2.01717	0.0153961	1.49776	0.0199966	0.913966	0.0107844
LOC_Os05g10650	6-phosphofructokinase, putative, expressed	GO:0003872(6-phosphofructokinase activity);GO:0005524(ATP binding);GO:0005737(cytoplasm);GO:0005829(cytosol);GO:0005945(6-phosphofructokinase complex);GO:0006002(fructose 6-phosphate metabolic process);GO:0006096(glycolytic process);GO:0010053(root epidermal cell differentiation);GO:0046872(metal ion binding)	ko01200(Carbon metabolism);ko01230(Biosynthesis of amino acids);ko00010(Glycolysis / Gluconeogenesis);ko00030(Pentose phosphate pathway);ko00051(Fructose and mannose metabolism);ko00052(Galactose metabolism);ko03018(RNA degradation)	12.1567	6.41	1.89652	0.0160029	1.80707	0.0286051	0.9109	0.0115546
LOC_Os05g38530	DnaK family protein, putative, expressed	GO:0005524(ATP binding);GO:0005618(cell wall);GO:0005634(nucleus);GO:0005739(mitochondrion);GO:0005774(vacuolar membrane);GO:0005794(Golgi apparatus);GO:0005829(cytosol);GO:0005886(plasma membrane);GO:0006351(transcription, DNA-templated);GO:0006355(regulation of transcription, DNA-templated);GO:0006457(protein folding);GO:0009266(response to temperature stimulus);GO:0009408(response to heat);GO:…	ko03040(Spliceosome);ko04141(Protein processing in endoplasmic reticulum);ko04144(Endocytosis)	19.8333	14.1133	1.40529	0.0169432	1.27401	0.00460057	-0.00188103	0.997178
LOC_Os01g45020	F-box protein interaction domain containing protein, expressed	GO:0004842(ubiquitin-protein transferase activity);GO:0019005(SCF ubiquitin ligase complex);GO:0031146(SCF-dependent proteasomal ubiquitin-dependent protein catabolic process)	ko00561(Glycerolipid metabolism);ko00564(Glycerophospholipid metabolism)	4.23	2.78667	1.51794	0.0176828	1.53533	0.0408582	0.735957	0.0953735
LOC_Os06g15370	peptide transporter PTR2, putative, expressed	GO:0005215(transporter activity);GO:0005886(plasma membrane);GO:0006810(transport);GO:0006857(oligopeptide transport);GO:0016020(membrane);GO:0016021(integral component of membrane);GO:0042128(nitrate assimilation)	NA	13.84	9.81	1.41081	0.017815	1.71969	0.0143231	0.878893	0.0211123
LOC_Os07g32010	UDP-glucoronosyl and UDP-glucosyl transferase domain containing protein, expressed	GO:0009813(flavonoid biosynthetic process);GO:0043231(intracellular membrane-bounded organelle);GO:0052696(flavonoid glucuronidation);GO:0080043(quercetin 3-O-glucosyltransferase activity);GO:0080044(quercetin 7-O-glucosyltransferase activity)	ko00942(Anthocyanin biosynthesis)	19.39	14.5067	1.33663	0.0179152	1.59374	0.0322292	0.619241	0.189866
LOC_Os10g08440	expressed protein	NA	NA	26.7333	25.0167	1.06862	0.0180636	1.78426	0.00590176	0.585624	0.221985
LOC_Os06g11150	DUF1645 domain containing protein, putative, expressed	GO:0005516(calmodulin binding);GO:0005634(nucleus);GO:0005886(plasma membrane);GO:0008150(biological_process)	NA	8.72667	4.97667	1.75352	0.0191983	1.96504	0.0277148	0.847147	0.0332605
LOC_Os01g40110	ZOS1-11 - C2H2 zinc finger protein, expressed	GO:0003676(nucleic acid binding);GO:0005634(nucleus);GO:0008150(biological_process);GO:0008270(zinc ion binding)	NA	9.01333	6.28	1.43524	0.0195616	1.32404	0.0249918	0.763334	0.0773885
LOC_Os02g10130	tubulin binding cofactor C, putative, expressed	GO:0000902(cell morphogenesis);GO:0005634(nucleus)	NA	23.1433	13.8667	1.66899	0.019736	40.4591	0.0174439	0.0758732	0.886409
LOC_Os01g14690	Lg106, putative, expressed	GO:0003674(molecular_function);GO:0005634(nucleus);GO:0005737(cytoplasm);GO:0005739(mitochondrion);GO:0005886(plasma membrane);GO:0008150(biological_process)	NA	43.4867	40.1567	1.08293	0.0199355	1.66336	0.0312487	0.774712	0.0704149
LOC_Os01g21960	serine/threonine-protein kinase, putative, expressed	GO:0004674(protein serine/threonine kinase activity);GO:0005524(ATP binding);GO:0005886(plasma membrane);GO:0016021(integral component of membrane);GO:0016301(kinase activity);GO:0046777(protein autophosphorylation)	ko04626(Plant-pathogen interaction)	37.8933	32.7967	1.1554	0.02028	2.04586	0.00279088	0.853359	0.0306786
LOC_Os04g52630	leucine-rich repeat-containing protein kinase family protein, putative, expressed	GO:0004674(protein serine/threonine kinase activity);GO:0005886(plasma membrane)	ko04075(Plant hormone signal transduction);ko04626(Plant-pathogen interaction)	19.88	15.7833	1.25956	0.020281	2.80018	0.0417918	-0.0982773	0.853059
LOC_Os02g57380	thioredoxin, putative, expressed	GO:0000103(sulfate assimilation);GO:0005737(cytoplasm);GO:0006457(protein folding);GO:0015035(protein disulfide oxidoreductase activity);GO:0016671(oxidoreductase activity, acting on a sulfur group of donors, disulfide as acceptor);GO:0034599(cellular response to oxidative stress);GO:0045454(cell redox homeostasis);GO:0055114(oxidation-reduction process)	NA	8.66667	6.4	1.35417	0.021639	2.35805	0.0129643	0.261986	0.616012
LOC_Os07g23120	expressed protein	GO:0005634(nucleus);GO:0005829(cytosol);GO:0007338(single fertilization);GO:0009846(pollen germination);GO:0009860(pollen tube growth);GO:0016740(transferase activity)	NA	6.27667	4.59667	1.36548	0.021921	1.57872	0.000856818	0.821402	0.0449973
LOC_Os03g36540	magnesium-chelatase subunit chlI, chloroplast precursor, putative, expressed	GO:0005524(ATP binding);GO:0009507(chloroplast);GO:0009570(chloroplast stroma);GO:0009735(response to cytokinin);GO:0010007(magnesium chelatase complex);GO:0015979(photosynthesis);GO:0015995(chlorophyll biosynthetic process);GO:0016851(magnesium chelatase activity);GO:0016887(ATPase activity)	ko00860(Porphyrin and chlorophyll metabolism)	11.96	10.2433	1.16759	0.023302	2.14365	0.00706687	0.867784	0.025066
LOC_Os06g02660	hypothetical protein	NA	ko03022(Basal transcription factors)	36.2433	34.0933	1.06306	0.023745	1.29647	0.00866685	0.474045	0.342196
LOC_Os08g03310	zinc finger family protein, putative, expressed	GO:0000166(nucleotide binding);GO:0003677(DNA binding);GO:0003723(RNA binding);GO:0004518(nuclease activity);GO:0005634(nucleus);GO:0008150(biological_process);GO:0046872(metal ion binding)	NA	9.07667	6.34333	1.4309	0.023803	3.33869	0.00659785	0.837725	0.0373632
LOC_Os01g31629	expressed protein	GO:0003674(molecular_function);GO:0005634(nucleus);GO:0006351(transcription, DNA-templated);GO:0006355(regulation of transcription, DNA-templated);GO:0016592(mediator complex)	NA	47.62	43.6867	1.09004	0.024219	2.28838	0.0416335	-0.187707	0.721746
LOC_Os06g47820	protein kinase domain containing protein, expressed	GO:0004674(protein serine/threonine kinase activity);GO:0005524(ATP binding);GO:0005634(nucleus);GO:0006468(protein phosphorylation);GO:0016301(kinase activity);GO:0016310(phosphorylation)	ko04075(Plant hormone signal transduction);ko04626(Plant-pathogen interaction)	5.01	2.6	1.92692	0.024436	1.37328	0.00651275	0.93184	0.00681027
LOC_Os12g02700	harpin-induced protein 1 domain containing protein, expressed	NA	NA	0.863333	0.46	1.87681	0.025184	2.39096	0.0242792	0.75151	0.0849492
LOC_Os03g57960	cupin domain containing protein, expressed	GO:0050832(defense response to fungus)	NA	5.68333	4.89333	1.16144	0.026201	1.51319	0.0299269	0.88398	0.0194102
LOC_Os08g40140	geranylgeranyl transferase type-2 subunit beta, putative, expressed	GO:0004663(Rab geranylgeranyltransferase activity);GO:0005968(Rab-protein geranylgeranyltransferase complex);GO:0018344(protein geranylgeranylation)	NA	0.48	0.193333	2.48276	0.026241	1.25908	0.0152707	-0.555392	0.25257
LOC_Os02g44540	expressed protein	NA	NA	28.6233	22.8533	1.25248	0.02646	3.24984	0.0285808	-0.149106	0.777998
LOC_Os01g66010	amino acid transporter, putative, expressed	GO:0003333(amino acid transmembrane transport);GO:0005886(plasma membrane);GO:0015171(amino acid transmembrane transporter activity)	NA	10.3867	6.86	1.51409	0.026602	2.41629	0.000126555	0.852109	0.0311903
LOC_Os06g40650	copine-1, putative, expressed	GO:0004842(ubiquitin-protein transferase activity);GO:0005634(nucleus);GO:0005886(plasma membrane);GO:0008270(zinc ion binding);GO:0009690(cytokinin metabolic process);GO:0009850(auxin metabolic process);GO:0016874(ligase activity);GO:0080148(negative regulation of response to water deprivation)	NA	20.0633	15.0433	1.3337	0.026624	2.35017	0.00456078	0.810071	0.0506837
LOC_Os01g58230	expressed protein	NA	NA	22.51	19.3967	1.16051	0.027064	1.14725	0.0473901	0.868414	0.0248332
LOC_Os11g48060	laccase-22 precursor, putative, expressed	GO:0005507(copper ion binding);GO:0009809(lignin biosynthetic process);GO:0016722(oxidoreductase activity, oxidizing metal ions)	ko00053(Ascorbate and aldarate metabolism)	8.39333	5.54333	1.51413	0.027204	3.67056	0.00824996	-0.0455438	0.931732
LOC_Os09g15389	expressed protein	NA	NA	44.5033	39.6	1.12382	0.0275	1.2906	0.00723412	-0.0168094	0.974788
LOC_Os04g43490	CK1_CaseinKinase_1.7 - CK1 includes the casein kinase 1 kinases, expressed	GO:0004674(protein serine/threonine kinase activity);GO:0005634(nucleus);GO:0005737(cytoplasm);GO:0006897(endocytosis);GO:0008360(regulation of cell shape);GO:0016055(Wnt signaling pathway);GO:0018105(peptidyl-serine phosphorylation)	ko03008(Ribosome biogenesis in eukaryotes)	18.1	12.6933	1.42595	0.027678	1.66786	0.00478934	0.765488	0.0760451
LOC_Os09g35010	dehydration-responsive element-binding protein, putative, expressed	NA	NA	12.6533	9.78667	1.29292	0.027718	3.55245	0.0312944	0.621049	0.188196
LOC_Os01g68700	BHLH transcription factor, putative, expressed	GO:0005634(nucleus)	ko04141(Protein processing in endoplasmic reticulum)	1.74667	1.25333	1.39362	0.028641	1.64445	0.0156934	-0.256548	0.623621
LOC_Os01g07500	alliin lyase precursor, putative, expressed	GO:0005789(endoplasmic reticulum membrane);GO:0009684(indoleacetic acid biosynthetic process);GO:0009723(response to ethylene);GO:0009793(embryo development ending in seed dormancy);GO:0009851(auxin biosynthetic process);GO:0009908(flower development);GO:0009958(positive gravitropism);GO:0010078(maintenance of root meristem identity);GO:0010087(phloem or xylem histogenesis);GO:0010588(cotyledon v…	ko00380(Tryptophan metabolism)	14.9233	11.3567	1.31406	0.028661	2.34385	0.0473113	0.443903	0.377881
LOC_Os01g47190	phosphoglycerate mutase, putative, expressed	GO:0005829(cytosol);GO:0016791(phosphatase activity)	NA	7.26667	5.4	1.34568	0.02904	2.65718	0.0128184	0.811182	0.0501125
LOC_Os09g27050	HD domain containing protein, putative, expressed	GO:0008728(GTP diphosphokinase activity);GO:0008893(guanosine-3',5'-bis(diphosphate) 3'-diphosphatase activity);GO:0009507(chloroplast);GO:0015969(guanosine tetraphosphate metabolic process);GO:0042594(response to starvation)	NA	6.22	3.85333	1.61419	0.029185	1.46921	0.00954466	0.804802	0.0534345
LOC_Os04g32850	basic proline-rich protein, putative, expressed	GO:0005737(cytoplasm);GO:0030001(metal ion transport);GO:0046914(transition metal ion binding);GO:0046916(cellular transition metal ion homeostasis)	NA	1.22667	0.83	1.47791	0.030561	9.52283	0.00244061	0.864437	0.0263205
LOC_Os07g46280	Os7bglu26 - beta-mannosidase/glucosidase/exoglucanase, expressed	GO:0004338(glucan exo-1,3-beta-glucosidase activity);GO:0004565(beta-galactosidase activity);GO:0004567(beta-mannosidase activity);GO:0008422(beta-glucosidase activity);GO:0033907(beta-D-fucosidase activity);GO:0047701(beta-L-arabinosidase activity);GO:0080079(cellobiose glucosidase activity);GO:1901657(glycosyl compound metabolic process)	ko00500(Starch and sucrose metabolism);ko00460(Cyanoamino acid metabolism);ko00940(Phenylpropanoid biosynthesis)	7.21	6.13667	1.1749	0.030642	1.90707	0.00652637	0.0351918	0.947234
LOC_Os08g37280	PWWP domain containing protein, expressed	NA	NA	39.5467	33.49	1.18085	0.030838	1.52252	0.00581251	0.603625	0.204532
LOC_Os04g09900	ent-kaurene synthase, chloroplast precursor, putative, expressed	GO:0009685(gibberellin metabolic process)	ko00904(Diterpenoid biosynthesis)	14.4967	11.2167	1.29242	0.030855	1.83756	0.00361904	0.852732	0.030935
LOC_Os09g30120	CSLE1 - cellulose synthase-like family E, expressed	GO:0000139(Golgi membrane);GO:0000271(polysaccharide biosynthetic process);GO:0005783(endoplasmic reticulum);GO:0005789(endoplasmic reticulum membrane);GO:0005794(Golgi apparatus);GO:0005886(plasma membrane);GO:0009832(plant-type cell wall biogenesis);GO:0016021(integral component of membrane);GO:0016757(transferase activity, transferring glycosyl groups);GO:0016759(cellulose synthase activity);G…	ko00500(Starch and sucrose metabolism);ko00520(Amino sugar and nucleotide sugar metabolism)	12.9867	8.87333	1.46356	0.031402	3.46578	0.0108615	0.793501	0.05956
LOC_Os06g01720	expressed protein	NA	NA	61.32	47.45	1.29231	0.031418	1.32939	0.0453184	0.903238	0.0135913
LOC_Os03g01910	transcription factor BTF3, putative, expressed	GO:0003674(molecular_function);GO:0005634(nucleus);GO:0006351(transcription, DNA-templated);GO:0006355(regulation of transcription, DNA-templated);GO:0009651(response to salt stress)	NA	5.26	2.01	2.61692	0.031723	1.16097	0.0185478	0.722807	0.104605
LOC_Os06g24040	expressed protein	NA	NA	12.31	8.55	1.43977	0.032264	2.31621	0.00944875	0.736086	0.0952851
LOC_Os09g04160	expressed protein	GO:0003674(molecular_function);GO:0005634(nucleus);GO:0008150(biological_process)	NA	27.7833	19.71	1.40961	0.032884	1.77834	0.0106396	0.823361	0.0440463
LOC_Os02g57540	60S ribosomal protein L28-1, putative, expressed	GO:0003735(structural constituent of ribosome);GO:0006412(translation);GO:0022625(cytosolic large ribosomal subunit)	ko03010(Ribosome)	21.1333	19.89	1.06251	0.033402	1.11682	0.0412792	0.492354	0.321146
LOC_Os06g02650	retrotransposon protein, putative, unclassified, expressed	NA	NA	32.27	27.2167	1.18567	0.033503	2.1224	0.0405969	0.73621	0.0952
LOC_Os08g40680	glycosyl hydrolase, putative, expressed	GO:0004568(chitinase activity);GO:0005576(extracellular region);GO:0006032(chitin catabolic process);GO:0008061(chitin binding)	ko00520(Amino sugar and nucleotide sugar metabolism)	10.84	7.98	1.3584	0.033524	2.32154	0.0464747	0.959774	0.00239466
LOC_Os06g21810	hypothetical protein	NA	NA	20.4133	15.03	1.35817	0.034257	1.18901	0.0307702	0.969393	0.00139085
LOC_Os02g51140	N-rich protein, putative, expressed	GO:0003674(molecular_function);GO:0005737(cytoplasm);GO:0008150(biological_process)	NA	66.5233	61.9567	1.07371	0.034515	1.64238	0.0224036	-0.287711	0.580342
LOC_Os08g03450	ribosomal protein L37, putative, expressed	GO:0003723(RNA binding);GO:0003735(structural constituent of ribosome);GO:0006412(translation);GO:0022625(cytosolic large ribosomal subunit)	ko03010(Ribosome)	35.7933	30.19	1.1856	0.034976	1.75068	0.00724676	0.789849	0.0616044
LOC_Os04g38970	protein binding protein, putative, expressed	NA	NA	5.38667	2.82333	1.90791	0.03554	9.86832	0.0119817	0.108453	0.837959
LOC_Os04g56060	protein kinase domain containing protein, expressed	GO:0004674(protein serine/threonine kinase activity);GO:0005524(ATP binding);GO:0005634(nucleus);GO:0006468(protein phosphorylation);GO:0016301(kinase activity);GO:0016310(phosphorylation)	ko04626(Plant-pathogen interaction)	15.5167	12.1	1.28237	0.035643	1.05409	0.00160931	0.865098	0.0260702
LOC_Os03g50050	OsFBDUF16 - F-box and DUF domain containing protein, expressed	NA	NA	10.8	8.96333	1.20491	0.036502	1.58144	0.0372062	0.459693	0.359031
LOC_Os02g33560	expressed protein	GO:0003677(DNA binding);GO:0003700(transcription factor activity, sequence-specific DNA binding);GO:0005634(nucleus);GO:0006355(regulation of transcription, DNA-templated)	ko04141(Protein processing in endoplasmic reticulum)	8.26	4.33333	1.90615	0.036503	1.41343	0.0252325	0.4759	0.340041
LOC_Os04g53810	leucoanthocyanidin reductase, putative, expressed	GO:0009507(chloroplast);GO:0009813(flavonoid biosynthetic process);GO:0009964(negative regulation of flavonoid biosynthetic process);GO:0016491(oxidoreductase activity);GO:0033729(anthocyanidin reductase activity);GO:0050662(coenzyme binding);GO:0055114(oxidation-reduction process)	ko00941(Flavonoid biosynthesis)	7.87667	5.59	1.40906	0.036576	1.51474	0.0308113	0.694699	0.125585
LOC_Os08g35480	cupin superfamily protein, putative, expressed	GO:0003674(molecular_function);GO:0005829(cytosol);GO:0008150(biological_process)	NA	10.82	5.71	1.89492	0.036897	1.405	0.0107446	0.834664	0.038744
LOC_Os06g07160	expressed protein	GO:0003674(molecular_function);GO:0005515(protein binding);GO:0005634(nucleus);GO:0005739(mitochondrion);GO:0005741(mitochondrial outer membrane);GO:0005743(mitochondrial inner membrane);GO:0006626(protein targeting to mitochondrion);GO:0009536(plastid);GO:0016021(integral component of membrane)	NA	10.71	7.22667	1.48201	0.037025	1.30443	0.0340236	0.8469	0.033365
LOC_Os04g51560	WRKY68, expressed	GO:0003700(transcription factor activity, sequence-specific DNA binding);GO:0005516(calmodulin binding);GO:0005634(nucleus);GO:0006351(transcription, DNA-templated);GO:0006355(regulation of transcription, DNA-templated);GO:0010200(response to chitin);GO:0042742(defense response to bacterium);GO:0043565(sequence-specific DNA binding)	ko04626(Plant-pathogen interaction)	5.74	2.30667	2.48844	0.037536	16.8576	0.00921019	0.548436	0.259826
LOC_Os07g35810	TKL_IRAK_DUF26-ld.6 - DUF26 kinases have homology to DUF26 containing loci, expressed	GO:0004674(protein serine/threonine kinase activity);GO:0005886(plasma membrane);GO:0006468(protein phosphorylation);GO:0006952(defense response);GO:0009506(plasmodesma)	ko00520(Amino sugar and nucleotide sugar metabolism)	17.2167	12.6267	1.36352	0.037738	1.62695	0.0420867	0.243698	0.641689
LOC_Os06g04480	expressed protein	GO:0003674(molecular_function);GO:0005634(nucleus)	NA	17.47	12.7	1.37559	0.038503	4.5694	0.0366278	0.133588	0.80081
LOC_Os08g38210	transcription factor BIM2, putative, expressed	GO:0005634(nucleus)	NA	2.97667	2.03	1.46634	0.038998	1.2657	0.0143053	0.728	0.100914
LOC_Os01g03530	multicopper oxidase domain containing protein, expressed	GO:0005507(copper ion binding);GO:0016722(oxidoreductase activity, oxidizing metal ions)	NA	3.28	2.07333	1.58199	0.039336	1.21705	0.000756082	0.900875	0.0142517
LOC_Os07g04180	amino acid transporter, putative, expressed	GO:0003333(amino acid transmembrane transport);GO:0005886(plasma membrane);GO:0015171(amino acid transmembrane transporter activity)	NA	15.9433	13.18	1.20966	0.039536	1.52505	0.000493449	0.832693	0.0396459
LOC_Os06g50910	Phosphatidylinositol kinase and FAT containing domain protein, putative, expressed	GO:0005634(nucleus);GO:0006281(DNA repair);GO:0016301(kinase activity)	ko03015(mRNA surveillance pathway)	1.59	0.973333	1.63356	0.040398	1.95394	0.0237496	-0.209677	0.690093
LOC_Os02g54600	STE_MEK_ste7_MAP2K.5 - STE kinases include homologs to sterile 7, sterile 11 and sterile 20 from yeast, expressed	GO:0004702(receptor signaling protein serine/threonine kinase activity);GO:0005737(cytoplasm)	ko04626(Plant-pathogen interaction)	10.5233	7.36	1.4298	0.040796	1.65029	0.00342124	0.614891	0.193906
LOC_Os06g44610	membrane associated DUF588 domain containing protein, putative, expressed	NA	NA	10.86	8.73	1.24399	0.042181	1.74764	0.0152764	0.774304	0.0706599
LOC_Os02g44820	rho-GTPase-activating protein-related, putative, expressed	GO:0003674(molecular_function);GO:0005737(cytoplasm);GO:0008150(biological_process)	NA	13.96	10.31	1.35403	0.042898	1.93671	0.0068063	0.361176	0.481793
LOC_Os06g48620	4-amino-4-deoxychorismate synthase, putative, expressed	GO:0046654(tetrahydrofolate biosynthetic process);GO:0046820(4-amino-4-deoxychorismate synthase activity)	ko00790(Folate biosynthesis)	19.65	12.7233	1.54441	0.043295	1.22928	0.0405817	-0.0822915	0.876841
LOC_Os01g01620	kinase, pfkB family, putative, expressed	GO:0005737(cytoplasm);GO:0016301(kinase activity);GO:0016310(phosphorylation)	ko03010(Ribosome)	52.9933	46.0767	1.15011	0.044238	1.36912	0.0308393	0.748285	0.0870663
LOC_Os07g23900	OsFBX234 - F-box domain containing protein, expressed	GO:0004842(ubiquitin-protein transferase activity);GO:0019005(SCF ubiquitin ligase complex);GO:0031146(SCF-dependent proteasomal ubiquitin-dependent protein catabolic process)	NA	36.2033	32.74	1.10578	0.044459	1.43317	0.0121062	-0.178449	0.735168
LOC_Os07g41810	stress responsive A/B Barrel domain containing protein, expressed	GO:0005778(peroxisomal membrane);GO:0016558(protein import into peroxisome matrix)	ko04146(Peroxisome)	55.4967	46.4633	1.19442	0.04514	3.01738	0.0146435	0.95374	0.00316048
LOC_Os05g35010	cytochrome P450, putative, expressed	GO:0016020(membrane);GO:0016709(oxidoreductase activity, acting on paired donors, with incorporation or reduction of molecular oxygen, NAD(P)H as one donor, and incorporation of one atom of oxygen);GO:0044550(secondary metabolite biosynthetic process)	ko00380(Tryptophan metabolism)	21.5133	12.1467	1.77113	0.045258	1.8459	0.0470855	0.818837	0.0462572
LOC_Os02g26700	cation transport regulator-like protein 1, putative, expressed	GO:0003674(molecular_function);GO:0005737(cytoplasm);GO:0008150(biological_process)	NA	27.2333	23.4533	1.16117	0.045816	1.58919	0.012412	0.446788	0.374412
LOC_Os02g54470	60S ribosomal protein L35a-3, putative, expressed	GO:0002181(cytoplasmic translation);GO:0003735(structural constituent of ribosome);GO:0022625(cytosolic large ribosomal subunit);GO:0042273(ribosomal large subunit biogenesis)	ko03010(Ribosome)	58.89	50.8633	1.15781	0.045916	1.29625	0.0125591	0.579427	0.228127
LOC_Os08g35210	ferric reductase, putative, expressed	GO:0002679(respiratory burst involved in defense response);GO:0004601(peroxidase activity);GO:0005509(calcium ion binding);GO:0005515(protein binding);GO:0005886(plasma membrane);GO:0005887(integral component of plasma membrane);GO:0006952(defense response);GO:0007231(osmosensory signaling pathway);GO:0009723(response to ethylene);GO:0009738(abscisic acid-activated signaling pathway);GO:0009873(e…	ko04626(Plant-pathogen interaction)	2.95	1.57667	1.87104	0.04612	1.58688	0.0018477	0.820378	0.0454985
LOC_Os10g34380	retrotransposon protein, putative, unclassified, expressed	GO:0000122(negative regulation of transcription from RNA polymerase II promoter);GO:0001103(RNA polymerase II repressing transcription factor binding);GO:0001106(RNA polymerase II transcription corepressor activity);GO:0005730(nucleolus);GO:0015629(actin cytoskeleton);GO:0044822(poly(A) RNA binding);GO:0070064(proline-rich region binding)	ko03040(Spliceosome)	9.13333	4.25333	2.14734	0.046777	1.89068	0.0382709	0.132177	0.802889
LOC_Os04g09654	O-methyltransferase, putative, expressed	GO:0005829(cytosol);GO:0008171(O-methyltransferase activity);GO:0008757(S-adenosylmethionine-dependent methyltransferase activity);GO:0019438(aromatic compound biosynthetic process)	ko00940(Phenylpropanoid biosynthesis)	15.2267	12.1367	1.2546	0.046922	1.6104	0.0109749	0.819722	0.0458209
LOC_Os05g12490	transporter-related, putative, expressed	GO:0005338(nucleotide-sugar transmembrane transporter activity);GO:0005794(Golgi apparatus);GO:0005886(plasma membrane);GO:0008643(carbohydrate transport);GO:0015780(nucleotide-sugar transport);GO:0016020(membrane);GO:0016021(integral component of membrane);GO:0022857(transmembrane transporter activity)	NA	17.62	14.1333	1.2467	0.046937	1.68166	0.0301064	0.428753	0.396279
LOC_Os06g29180	erythronate-4-phosphate dehydrogenase domain containing protein, expressed	GO:0004617(phosphoglycerate dehydrogenase activity);GO:0005739(mitochondrion);GO:0008863(formate dehydrogenase (NAD+) activity);GO:0009070(serine family amino acid biosynthetic process);GO:0042183(formate catabolic process)	ko01200(Carbon metabolism);ko00630(Glyoxylate and dicarboxylate metabolism)	15.1567	12.35	1.22726	0.047435	1.44821	0.0201909	0.830103	0.0408453
LOC_Os02g54090	expressed protein	GO:0003674(molecular_function);GO:0005739(mitochondrion);GO:0008150(biological_process)	NA	16.5167	13.6167	1.21297	0.047639	1.54907	0.0332882	0.348046	0.499012
LOC_Os07g10190	glucosyltransferase, putative, expressed	GO:0009813(flavonoid biosynthetic process);GO:0043231(intracellular membrane-bounded organelle);GO:0052696(flavonoid glucuronidation);GO:0080043(quercetin 3-O-glucosyltransferase activity);GO:0080044(quercetin 7-O-glucosyltransferase activity)	ko00942(Anthocyanin biosynthesis)	27.38	21.97	1.24624	0.049142	1.68289	0.0344217	0.318425	0.538506

## Sheet: Down-Down
Support for Figure S4
Overlap gene(down-down)	Gene annotation	GO	KEGG	RB.Promoter methylation(mean,%)	Mock.Promoter methylation(mean,%)	Fold_Change(Promoter methylation)	P value(Promoter methylation)	Fold_Change(Expression)	P value(Expression)	pearson	pvalue
LOC_Os10g02930	helicase SEN1, putative, expressed	GO:0005634(nucleus);GO:0008150(biological_process);GO:0009506(plasmodesma);GO:0016787(hydrolase activity)	ko03013(RNA transport);ko03015(mRNA surveillance pathway)	9.98333	11.55	0.864358	0.00076035	0.417937	0.0360408	-0.438964	0.383845
LOC_Os03g03470	expressed protein	GO:0008168(methyltransferase activity);GO:0009507(chloroplast);GO:0032259(methylation)	NA	0.203333	0.316667	0.642105	0.00117977	0.483243	0.027269	0.275201	0.597619
LOC_Os02g06790	expressed protein	NA	NA	2.33333	2.8	0.833333	0.0041977	0.413395	0.0363751	-0.0520155	0.922047
LOC_Os03g52460	glucose-1-phosphate adenylyltransferase large subunit, putative, expressed	GO:0005524(ATP binding);GO:0005978(glycogen biosynthetic process);GO:0008878(glucose-1-phosphate adenylyltransferase activity);GO:0009507(chloroplast);GO:0009570(chloroplast stroma);GO:0009941(chloroplast envelope);GO:0019252(starch biosynthetic process)	ko00500(Starch and sucrose metabolism);ko00520(Amino sugar and nucleotide sugar metabolism)	10.49	14.94	0.702142	0.0053407	0.806927	0.00256388	0.451915	0.368274
LOC_Os03g13590	potyvirus VPg interacting protein, putative, expressed	GO:0001708(cell fate specification);GO:0005515(protein binding);GO:0005634(nucleus);GO:0009880(embryonic pattern specification);GO:0046872(metal ion binding);GO:0090421(embryonic meristem initiation)	NA	1.4	2.13333	0.65625	0.0054574	0.293165	0.0196157	-0.144626	0.784573
LOC_Os06g47890	OsFBO9 - F-box and other domain containing protein, expressed	GO:0004842(ubiquitin-protein transferase activity);GO:0005515(protein binding);GO:0005634(nucleus);GO:0005737(cytoplasm);GO:0005829(cytosol);GO:0006511(ubiquitin-dependent protein catabolic process);GO:0007623(circadian rhythm);GO:0009881(photoreceptor activity);GO:0009882(blue light photoreceptor activity);GO:0009908(flower development);GO:0010114(response to red light);GO:0010498(proteasomal pr…	ko04712(Circadian rhythm - plant)	11.7267	15.1433	0.774378	0.0059984	0.62743	0.00158595	0.763852	0.0770641
LOC_Os01g52230	phosphoethanolamine/phosphocholine phosphatase, putative, expressed	GO:0016791(phosphatase activity)	ko00564(Glycerophospholipid metabolism)	0.433333	0.823333	0.526316	0.0065152	0.0128925	5.77146e-05	0.892629	0.016674
LOC_Os04g11390	expressed protein	NA	NA	3.24667	5.09333	0.637435	0.0075157	9.09899e-05	0.0189836	-0.651345	0.161149
LOC_Os02g12880	calcium-binding EF hand family protein, putative, expressed	GO:0005509(calcium ion binding);GO:0005783(endoplasmic reticulum);GO:0005794(Golgi apparatus);GO:0005886(plasma membrane);GO:0016021(integral component of membrane)	NA	9.41667	12.7033	0.741275	0.0083793	0.912427	0.0225739	0.193684	0.713107
LOC_Os09g28310	bZIP transcription factor, putative, expressed	GO:0003700(transcription factor activity, sequence-specific DNA binding);GO:0006355(regulation of transcription, DNA-templated);GO:0009738(abscisic acid-activated signaling pathway);GO:0044212(transcription regulatory region DNA binding)	ko04075(Plant hormone signal transduction)	2.87667	4.98	0.577644	0.0159355	0.184565	0.000770207	0.877749	0.0215043
LOC_Os02g44599	expressed protein	NA	NA	0.126667	0.29	0.436782	0.0168394	0.277105	0.0258171	-0.0358308	0.946277
LOC_Os11g03390	FHA domain containing protein, putative, expressed	GO:0008150(biological_process);GO:0009507(chloroplast);GO:0009535(chloroplast thylakoid membrane);GO:0009570(chloroplast stroma)	ko00520(Amino sugar and nucleotide sugar metabolism)	0.57	1.01	0.564356	0.0173228	0.417498	0.0227224	0.973307	0.0010593
LOC_Os06g21620	expressed protein	GO:0005524(ATP binding);GO:0005829(cytosol);GO:0006457(protein folding);GO:0046686(response to cadmium ion);GO:0051082(unfolded protein binding)	NA	7.84333	10.3233	0.759768	0.028179	0.68564	0.0191291	0.937786	0.00568551
LOC_Os10g41200	MYB family transcription factor, putative, expressed	GO:0009723(response to ethylene)	NA	2.67333	4.42333	0.604371	0.030099	0.373116	0.0159765	0.851715	0.0313526
LOC_Os09g31486	DnaK family protein, putative, expressed	GO:0005524(ATP binding);GO:0005618(cell wall);GO:0005739(mitochondrion);GO:0005759(mitochondrial matrix);GO:0005774(vacuolar membrane);GO:0005794(Golgi apparatus);GO:0006457(protein folding);GO:0009408(response to heat);GO:0009507(chloroplast);GO:0009615(response to virus);GO:0009651(response to salt stress);GO:0046686(response to cadmium ion);GO:0051082(unfolded protein binding)	ko03018(RNA degradation)	3.49333	6.56333	0.53225	0.030184	0.738615	0.0103677	0.932207	0.00673795
LOC_Os11g17600	roothairless 1, putative, expressed	GO:0000145(exocyst);GO:0005546(phosphatidylinositol-4,5-bisphosphate binding);GO:0005886(plasma membrane);GO:0006887(exocytosis);GO:0006893(Golgi to plasma membrane transport);GO:0017049(GTP-Rho binding);GO:0051601(exocyst localization)	NA	1.53667	2.04	0.753268	0.031561	0.945262	0.0264142	-0.314337	0.544024
LOC_Os07g27970	O-methyltransferase, putative, expressed	GO:0008171(O-methyltransferase activity);GO:0008757(S-adenosylmethionine-dependent methyltransferase activity);GO:0019438(aromatic compound biosynthetic process)	ko00943(Isoflavonoid biosynthesis)	7.63667	9.11	0.838273	0.033345	0.290499	0.021128	0.356688	0.487658
LOC_Os04g39489	amino acid transporter, putative, expressed	GO:0003333(amino acid transmembrane transport);GO:0005886(plasma membrane);GO:0015171(amino acid transmembrane transporter activity)	NA	15.0333	18.42	0.816142	0.037778	0.561077	0.0263693	-0.0868474	0.870056
LOC_Os01g16340	expressed protein	NA	NA	3.11667	4.15333	0.750401	0.037817	0.468636	0.0110191	0.809304	0.0510803
LOC_Os10g39930	cytochrome P450 97B2, putative, expressed	GO:0005506(iron ion binding);GO:0009507(chloroplast);GO:0009941(chloroplast envelope);GO:0009974(zeinoxanthin epsilon hydroxylase activity);GO:0016117(carotenoid biosynthetic process);GO:0019825(oxygen binding);GO:0020037(heme binding);GO:0031969(chloroplast membrane);GO:0055114(oxidation-reduction process)	ko00906(Carotenoid biosynthesis)	6.72	9.82333	0.684086	0.037938	0.050429	0.0427438	0.531385	0.277946
LOC_Os06g25930	retrotransposon protein, putative, unclassified, expressed	GO:0000350(generation of catalytic spliceosome for second transesterification step);GO:0000386(second spliceosomal transesterification activity);GO:0071013(catalytic step 2 spliceosome)	NA	30.8333	32.9633	0.935383	0.039982	0.952201	0.0141472	0.0291766	0.956247
LOC_Os03g64020	expressed protein	GO:0005515(protein binding);GO:0009507(chloroplast);GO:0009534(chloroplast thylakoid);GO:0009535(chloroplast thylakoid membrane);GO:0009579(thylakoid);GO:0009773(photosynthetic electron transport in photosystem I);GO:0015979(photosynthesis);GO:0016021(integral component of membrane);GO:0016730(oxidoreductase activity, acting on iron-sulfur proteins as donors);GO:0042802(identical protein binding)	NA	1.45	2.18	0.665138	0.041062	0.480145	0.0356938	0.078148	0.883017
LOC_Os03g52450	GATA transcription factor 25, putative, expressed	GO:0000977(RNA polymerase II regulatory region sequence-specific DNA binding);GO:0001085(RNA polymerase II transcription factor binding);GO:0001228(transcriptional activator activity, RNA polymerase II transcription regulatory region sequence-specific binding);GO:0003682(chromatin binding);GO:0005634(nucleus);GO:0005667(transcription factor complex);GO:0030154(cell differentiation)	ko04712(Circadian rhythm - plant)	3.81667	6.78333	0.562654	0.046583	0.377926	0.0049255	0.835119	0.0385374
LOC_Os09g33500	transketolase, putative, expressed	GO:0004739(pyruvate dehydrogenase (acetyl-transferring) activity);GO:0005730(nucleolus);GO:0005739(mitochondrion);GO:0005759(mitochondrial matrix);GO:0005774(vacuolar membrane);GO:0005794(Golgi apparatus);GO:0005829(cytosol);GO:0006086(acetyl-CoA biosynthetic process from pyruvate);GO:0006096(glycolytic process);GO:0042742(defense response to bacterium);GO:0048046(apoplast);GO:0055114(oxidation-r…	ko01200(Carbon metabolism);ko00010(Glycolysis / Gluconeogenesis);ko00020(Citrate cycle (TCA cycle));ko00620(Pyruvate metabolism)	0.233333	0.37	0.630631	0.047702	0.817877	0.0222519	-0.483648	0.331095
LOC_Os05g47490	MDR-like ABC transporter, putative, expressed	GO:0016021(integral component of membrane);GO:0042626(ATPase activity, coupled to transmembrane movement of substances);GO:0055085(transmembrane transport)	ko02010(ABC transporters)	0.803333	1.49667	0.536748	0.049618	0.811086	0.0316788	0.464161	0.353759
LOC_Os04g38600	glyceraldehyde-3-phosphate dehydrogenase, putative, expressed	GO:0005737(cytoplasm);GO:0005829(cytosol);GO:0006006(glucose metabolic process);GO:0006096(glycolytic process);GO:0009507(chloroplast);GO:0009570(chloroplast stroma);GO:0009941(chloroplast envelope);GO:0016020(membrane);GO:0016620(oxidoreductase activity, acting on the aldehyde or oxo group of donors, NAD or NADP as acceptor);GO:0019253(reductive pentose-phosphate cycle);GO:0047100(glyceraldehyde…	ko01200(Carbon metabolism);ko00710(Carbon fixation in photosynthetic organisms)	1.94333	2.34667	0.828125	0.049956	0.685793	0.0183235	0.962369	0.00209745
